# Supplementary material for: Identification of Gα12-vs-Gα13-coupling determinants and development of a Gα12/13-coupled designer GPCR
Source: Sci Rep. 2024 May 15;14:11119. doi: 10.1038/s41598-024-61506-4 (PMC11096383; doi:10.1038/s41598-024-61506-4)
Supplement: Supplementary file 1 — Supplementary Information. [file 41598_2024_61506_MOESM1_ESM.xlsx]

## Sheet: Fig1
AP-TGFα release (%)	#1	#2	#3	#1	#2	#3	#1	#2	#3	#1	#2	#3	#1	#2	#3	#1	#2	#3	#1	#2	#3	#1	#2	#3	#1	#2	#3
Log CNO (M)	Gαq-12C			V/I			F/L			H/R			A/D			Q/H			E/D			D/Q			I/L
Veh	0	0	0	0	0	0	0	0	0	0	0	0	0	0	0	0	0	0	0	0	0	0	0	0	0	0	0
-9	0.01	0.6	0.16	0.18	-2.21	0.24	-1.2	0.59	0.69	-0.07	0.38	-0.48	-0.33	1	0.67	0.37	0.41	-0.4	-0.85	0.43	1.14	0.76	0.31	1.05	1.02	0.03	0.85
-8	1.63	2.64	1.65	4.78	3.56	3.34	0.02	0.78	0.84	1.5	2.5	1.3	0.9	1.45	0.2	4.26	4.57	4.06	0.49	2.39	2.02	3.12	2.18	2.55	1.82	0.65	0.85
-7	13.48	16.58	12.66	19.67	20.82	18.89	1.53	1.64	2.41	10.21	13.27	9.46	4.55	5.98	3.59	19.7	23.26	21.47	6.18	7.37	7.5	15.93	16.87	16.39	5.64	3.76	3.01
-6	23.62	28.22	25.23	30.84	32.64	32.41	3.87	4.38	5.48	18.31	23.83	19.2	9.73	11.13	10.2	31.78	34.36	36.05	12.19	15.47	17.06	26.58	28.35	31.81	10.32	7.26	10.69
-5	26.55	32.39	27.16	32.72	34.96	33.65	4	4.11	4.75	20.34	24.25	23.18	10.95	11.06	11.12	33.42	38.69	35.67	13.39	16.78	18.21	30.65	31.11	33.08	11.07	8.18	10.21
-4	25.35	31.42	27.89	32.03	33.84	34.4	3.47	3.62	3.95	21.37	24.41	21.73	10.86	12.67	11.37	32.92	37.19	36.53	13.37	16.64	18.83	30.21	30.94	33.91	10.72	8.39	10.57
Log CNO (M)	Gαq-13C			I/V			L/F			R/H			D/A			H/Q			D/E			Q/D			L/I
Veh	0	0	0	0	0	0	0	0	0	0	0	0	0	0	0	0	0	0	0	0	0	0	0	0	0	0	0
-9	-0.24	0.69	-0.87	0.59	0.36	0.11	0.85	-0.19	-0.4	0.66	-0.07	1.95	0.06	0.26	0.45	-0.46	0.47	-0.74	0.58	1.01	0.44	-0.63	0.45	0.34	0.07	1.13	-0.49
-8	0.48	0.6	1.11	0.07	0.86	0.84	1.16	0.64	2.24	2.14	1.2	2.38	0.5	1.05	1.86	1.27	2.48	1.56	1.5	1.92	1.2	0.02	1.34	1.29	1.72	2.51	2.68
-7	3.81	4.23	4.43	2.6	3.72	2.74	5.3	3.2	4.69	6.39	8.47	7.96	1.76	2.37	3.14	7.05	9.27	9.2	3.43	5.08	5.05	2.52	5.22	5.15	11.82	14.5	13.75
-6	8.64	9.98	10.03	5.78	7.09	7.94	7.01	8.41	8.67	13.7	16.05	17.85	3.71	3.7	5.22	13.86	18.87	18.44	8.44	8.45	10.46	7.41	11.15	10.7	21.09	27.29	26.8
-5	9.39	11.97	11.15	6.08	6.83	8.89	8.42	8.11	9.44	13.87	16.84	19.27	3.41	3.58	4.89	15.93	19.65	19.74	9.2	9.45	9.9	7.71	11.89	10.23	23.63	28.7	28.51
-4	11.15	12.26	11.62	7.17	6.59	7.89	6.75	8.14	9.01	13.05	17.64	19.81	3.1	3.85	5.06	16.32	20.37	20.1	9.38	11.28	11.99	8.79	11.18	10.03	23.99	28.48	29.22
pEC50	Gαq-12C			V/I			F/L			H/R			A/D			Q/H			E/D			D/Q			I/L
	7.029	7.018	6.933	7.2	7.199	7.087	6.979	6.86	6.969	6.967	7.065	6.859	6.872	6.972	6.731	7.161	7.193	7.152	6.963	6.901	6.822	7.021	7.063	6.973	7.013	6.905	6.779
	Gαq-13C			I/V			L/F			R/H			D/A			H/Q			D/E			Q/D			L/I
	6.731	6.672	6.748	6.766	7.041	6.768	7.29	6.907	7.139	6.943	6.987	6.804	6.997	7.359	7.488	6.882	6.938	6.955	6.753	6.796	6.924	6.743	6.918	6.982	6.982	6.997	6.971
Emax	Gαq-12C			V/I			F/L			H/R			A/D			Q/H			E/D			D/Q			I/L
	26.04	31.92	27.67	32.71	35.62	34.2	4.29	3.61	4.24	21.24	24.34	22.88	11.14	11.64	11.03	33.35	37.89	36.74	13.85	16.62	18.01	30.53	31.02	33.15	10.58	8.4	10
	Gαq-13C			I/V			L/F			R/H			D/A			H/Q			D/E			Q/D			L/I
	10.8	12.06	11.57	6.55	6.58	8.16	7.14	8.1	9.67	13.04	17.41	18.67	3.24	3.8	5.17	16.64	19.97	20.42	8.95	11.3	10.91	8.62	11.27	9.93	24.07	28.17	29.36
LogRAi	Gαq-12C			V/I			F/L			H/R			A/D			Q/H			E/D			D/Q			I/L
	0	0	0	0.27	0.229	0.246	-0.833	-1.105	-0.778	-0.15	-0.071	-0.156	-0.526	-0.484	-0.601	0.24	0.249	0.342	-0.34	-0.4	-0.298	0.061	0.032	0.119	-0.407	-0.693	-0.596
	Gαq-13C			I/V			L/F			R/H			D/A			H/Q			D/E			Q/D			L/I
	-0.68	-0.769	-0.563	-0.862	-0.663	-0.696	-0.301	-0.707	-0.251	-0.386	-0.295	-0.3	-0.937	-0.583	-0.173	-0.341	-0.284	-0.11	-0.739	-0.673	-0.413	-0.766	-0.552	-0.396	-0.081	-0.075	0.064

## Sheet: Fig4
AP-TGFα release (%)
WT_Gαq-12C
Log CNO (M)	1:1															1:2									1:5									1:10									1:20
Veh	0	0	0	0	0	0	0	0	0	0	0	0	0	0	0	0	0	0	0	0	0	0	0	0	0	0	0	0	0	0	0	0	0	0	0	0	0	0	0	0	0	0	0	0	0	0	0	0	0
-9	-0.2	0.36	-0.42	0.29	-0.49	-0.85	0.17	1.4	-0.09	0.28	-2.52	0.23	-0.04	0.17	0.34	-0.06	0.64	-0.03	-0.26	0.34	0.06	0.78	0.46	-0.35	0.65	0.18	-0.07	0.28	0.91	0.37	0.4	0.1	-0.08	0.3	-0.44	0.16	0.71	0.23	0.44	0.28	-0.31	0.13	-0.05	0.13	0.15	-0.24	1.49	0.5	-0.72
-8	2.26	1.84	2.12	2.57	0.58	1.56	3.59	2.94	2.25	2.9	-0.16	1.7	1.63	1.04	2.19	1.5	2.37	1.52	2.13	1.27	1.3	2.29	2.44	1.78	1.52	0.83	1.01	1.57	0.45	1.6	1.34	0.85	1.1	0.65	0.68	0.47	1.03	0.15	0.12	0.66	0.05	0.28	-0.09	0.74	0.65	0.34	-0.64	1.62	-0.72
-7	11	15.73	17.5	20.45	17.96	17.03	17.09	19.69	19.35	12.6	8.77	12.93	13.05	9.24	16.79	9.41	14.33	13.69	17.64	14.83	14.31	13.29	18.24	18.64	5.78	8.45	8.79	11	8.45	9.17	7.62	11.78	10.38	3.25	3.98	3.87	5.65	3.95	4.08	3.94	4.75	4.59	1.64	3.99	2.75	1.33	2.46	5.34	0.53
-6	22.69	28.17	29.2	31.01	32.47	25.94	28.09	30.82	30.71	23.41	17.51	24.62	23.55	18.79	30.3	19.22	27.75	27.09	31.76	31.12	29.34	25.99	31.22	32.27	12.9	17.47	18.31	23.06	21.61	19.14	16.22	23.91	22.43	7.69	8.78	9.77	14.09	12.65	11.32	8.18	14.06	12.29	4.44	10.02	7.45	2.73	7.13	10.49	6.63
-5	24.75	29.25	30.08	33.01	31.96	26.41	31.49	31.98	32.52	24.24	18.19	27.21	25.24	20.81	34.05	22.01	31.04	27.7	35.33	34.19	31.1	28.48	32.38	34.66	13.96	17.93	20.61	26.07	25.71	22.62	18.46	25.89	24.38	8.4	10.52	11.15	15.82	15.15	11.23	8.77	15.6	14.5	5.25	10.99	8.73	3.72	7.85	12.33	7.01
-4	25.69	29.57	27.94	34.24	33.11	26.51	29.76	31.85	32.26	24.29	19.96	24.2	25.21	22.14	33.34	22.52	30.24	27.74	34.76	34.32	29.55	28.19	35.14	33.77	14.15	18.54	18.94	26.47	24.97	21.12	18.02	24.87	24.21	8.39	9.47	10.8	14.72	15.61	12.94	9.27	15.01	14.22	4.34	10.53	8.45	4.02	8.01	11.51	7.2
WT_Gαq-13C
Log CNO (M)	1:1															1:2									1:5									1:10									1:20						emoty vector
Veh	0	0	0	0	0	0	0	0	0	0	0	0	0	0	0	0	0	0	0	0	0	0	0	0	0	0	0	0	0	0	0	0	0	0	0	0	0	0	0	0	0	0	0	0	0	0	0	0	0
-9	-0.82	1.52	1.14	-0.86	-0.03	1.24	1	1.22	-0.53	-0.39	1.7	0.79	1.28	1.09	1.02	0.42	1.36	-0.59	0.58	0.38	0.29	1.44	0.18	0.4	0.09	-0.04	-0.39	0.42	-0.11	-0.03	0.61	0.53	0.05	-0.09	-0.57	-0.37	0.48	-0.31	-0.22	-0.03	0.77	0.46	0.35	0.05	-0.14	-0.53	0.37	0.41	0.36
-8	0.14	1.2	1.57	-0.32	-0.31	1.71	1.28	1.04	0.66	1.41	3.2	0.91	2.24	1.87	1.72	1.57	2.24	-0.48	0.77	0.8	1.59	1.28	0.67	1.16	0.37	0.69	0.22	0.6	-0.08	0.17	1.24	0.84	0.49	0.28	-0.62	-0.18	0.79	0	-0.54	-0.38	0.58	0.74	1.08	1.09	-0.17	-0.7	0.57	0.59	0.65
-7	3.91	6.23	7.55	6.79	5.46	7.17	6.11	8	6.77	4.26	5.17	2.24	5.1	7.19	4.47	5.08	5.44	4.11	6.07	6.05	6.7	6.06	6.03	6.29	2.35	2.29	2.32	3.3	2.46	2.21	3.58	3.74	3.16	1.06	0.6	0.72	1.6	0.68	1.5	0.69	2.51	2.17	1.08	1.43	0.49	0.38	1.37	0.94	0.9
-6	10.09	14.13	14.51	13.22	13.7	14.77	12.8	15.07	16.43	8.51	10.83	5.03	10.44	14.21	8.84	8.37	12.24	10.31	15.1	13.15	13.83	11.15	13.16	14.17	6.01	6.44	6.42	8.92	8.63	7.08	6.39	8.42	7.56	3.27	2.77	2.85	4.78	3.4	3.64	2.34	4.71	5.21	2.8	2.83	2.04	0.65	1.82	2.13	1.19
-5	11.57	15.06	15.34	17.6	17.54	17.75	14.63	17.09	17.3	10.56	12.42	5.22	11.86	15.64	8.92	9.42	14.51	12.39	17.82	17.86	14.28	11.92	15.63	15.51	5.25	7.43	6.96	9.35	9.6	7.99	6.93	9.39	8.66	2.9	3.78	2.75	6.03	4.12	3.84	2.38	5.68	5.46	2.71	2.85	2.38	0.96	1.79	1.63	1.7
-4	10.67	14.92	14.61	18.7	18.93	15.04	15.64	17.54	17.89	9.63	14.02	5.02	12.74	15.92	10.47	11.29	13.35	11.38	17.27	19.31	15.15	11.64	14.57	14.98	5.29	7.2	5.91	10.77	10.29	7.73	6.86	8.94	8.91	2.99	3.88	2.23	6.06	5.07	3.51	2.92	5.84	5.42	2.87	2.57	2.13	0.82	1.93	2.32	1.04
N103X_Gαq-13C
Log CNO (M)	NR			NH			NK			ND			NE			NS			NT			NQ			NA			NV			NI			NL			NM			NF			NY			NW			NC
Veh	0	0	0	0	0	0	0	0	0	0	0	0	0	0	0	0	0	0	0	0	0	0	0	0	0	0	0	0	0	0	0	0	0	0	0	0	0	0	0	0	0	0	0	0	0	0	0	0	0
-9	0.85	1.38	1.65	-0.04	0.46	0.4	4.35	4.28	4.33	0.82	-0.06	-0.52	-0.38	0.66	-0.97	-0.1	-0.35	-0.05	0.55	0.67	0.61	0.11	0.42	-0.02	0.42	0.35	-0.44	0.46	0.13	-0.93	1.1	0.52	-0.91	0.03	-0.1	-0.12	0.39	0.27	0.24	0.92	0.04	1.16	1.05	1.18	0.4	-1.3	0.18	-0.04	1.57
-8	10.06	12.63	13.46	4.83	4.86	5.64	28.98	27.97	28.44	0.51	0.39	-0.43	0.12	1.17	-0.66	1.48	1.75	1.99	1.69	1.28	-0.38	2.82	2.6	4.34	2.3	2.78	1.92	0.74	0.26	-0.1	0.65	0.36	0.19	-0.65	-0.67	-0.22	0.02	-0.53	-0.51	0.45	-0.19	0.86	1.63	1.4	0.95	-1.02	0.12	-0.63	0.92
-7	35.44	36.81	38.17	24.24	24.96	25.94	44.8	40.81	42.37	1.99	0.4	-0.02	1.36	3.12	-0.25	8.8	10.46	11.65	5.19	5.98	4.88	17.37	19.36	24.36	12.92	13.41	14.81	2.97	2.54	3.97	1.2	2.39	-0.27	-0.68	-0.01	0.3	-0.35	0.51	-0.24	1.33	0.59	1.68	5.51	3.71	4.01	-1.33	-0.04	-0.24	5.98
-6	44	41.76	43.13	34.51	35.21	36.91	48.07	45.55	44.9	2.93	1.82	1.58	0.76	4.19	0.61	16.7	19.1	17.2	12.37	13.27	12.49	29.47	29.57	34.3	19.52	22.22	22.6	8.09	9.69	8.92	4.02	5.49	5.4	-0.13	0.85	1.22	-0.01	-0.06	0.17	2.71	1.24	2.52	7.59	7.07	7.72	0.57	1.19	0.38	9.77
-5	44.69	43.73	42.13	34.92	36.89	34.75	49.56	44.88	41.47	2.93	1.97	1.23	3.11	4.41	0.88	17.63	21.3	18.46	12.96	14.04	16.27	31.74	33.04	35.46	20.68	22.91	23.35	8.71	9.8	7.63	6.71	7.78	6.08	0.33	0.99	1.28	2.06	1.46	0.35	2.24	1.55	2.94	8.97	9.22	7.28	0.05	1.46	0.54	11.58
-4	43.87	43.43	43.08	33.98	35.12	35.51	49.57	45.24	46.23	2.2	1.85	1.07	2.1	4.36	1.3	16.17	19.39	19.04	11.98	14.34	14.56	30.79	31.47	33.84	19.44	22.97	21.97	7.81	11.02	8.09	3.44	7.27	7.44	-0.02	1.91	2.11	-0.29	2.76	0.41	1.79	2.6	3.03	7.47	8.52	6.51	-0.67	1.1	1.1	8.71
N103X_Gαq-13C
Log CNO (M)	NR			NH			NK			ND			NE			NS			NT			NQ			NA			NV			NI			NL			NM			NF			NY			NW			NC
Veh	0	0	0	0	0	0	0	0	0	0	0	0	0	0	0	0	0	0	0	0	0	0	0	0	0	0	0	0	0	0	0	0	0	0	0	0	0	0	0	0	0	0	0	0	0	0	0	0	0
-9	0	-0.8	1.67	-0.38	0.3	-0.07	3.28	0.02	0.7	0.34	0.4	4.31	1.2	-0.4	-0.22	0.9	-1.28	-0.71	-0.85	0.2	0.27	-0.15	0.02	0.14	0.12	-0.57	-1.03	0.12	-0.6	-1.03	0.07	-0.13	1.11	-0.53	-0.06	-1.22	-0.23	-0.88	-0.7	-0.27	0.6	-0.15	0.62	1.48	-0.59	-0.3	-0.38	-3.48	0.51
-8	1.77	0.9	1.47	1.2	0.9	0.79	5.92	1.78	3.26	0.81	0.41	0.69	2.49	0.52	-0.74	0.45	-0.68	0.55	-1.01	0.14	0.21	-0.59	1.32	1.28	1.27	0.35	-0.16	0.43	1.49	-0.92	0.38	-0.01	-0.19	-0.89	-0.03	-0.4	-0.54	0.52	-1.34	0.21	0.33	-1.59	0.59	1.92	-0.74	-0.36	-0.71	-2.92	0.32
-7	9.36	8.43	7.8	6.08	6.41	6.32	12.84	8.57	8.03	1.16	0.52	0.33	2.88	0.93	0.12	3.97	4.2	2.9	0.67	3.11	1.56	5.17	6.26	8.08	5.28	4.06	3.53	2.72	3.18	2.44	2.84	1.75	3.42	-0.65	-0.27	-0.61	-0.19	-0.34	-0.93	0.4	1.87	0.04	2.51	2.03	0.65	-0.61	-0.18	-2.93	3.55
-6	15.8	14.91	14.7	10.55	12.38	11.63	16.8	11.86	12.38	2.64	1.63	-0.08	3.93	2.91	2.07	7.68	7.68	10.56	4.03	6.21	4.61	12.35	13.19	13.95	8.2	8.27	6.93	7.83	10.22	7.42	6.51	6.92	7.26	-0.48	1.04	0.29	-0.73	0.3	-0.4	0.79	0.84	1.13	3.78	3.69	3.47	0.33	0.1	-2.09	5.52
-5	16.83	16.7	15.06	11.48	12.27	9.66	17.91	14.04	12.57	2.7	1.72	-0.33	4.29	3.15	0.91	8.3	8.4	10.23	4.49	7.59	4	14.39	14.44	16.21	7.75	8.77	6.85	7.8	10.98	7.68	7.2	9.8	11.7	-0.3	0.43	0.03	0.17	4.28	-0.73	0.3	0.62	0.49	4.69	5.05	2.81	0.7	-0.02	-2.2	7.21
-4	15.16	17.61	13.93	12.1	12.65	13.28	15.39	13.95	12.46	1.9	2.27	0.57	3.41	3.53	0.99	7.21	8.34	8.13	3.31	6.74	4.38	13.28	13.82	17.88	7.07	8.71	6.3	7.34	11.66	10.3	6.68	10.09	9.2	-0.19	1.23	-0.45	-0.14	0.47	-0.83	-0.22	0.38	0.57	3.36	3.78	2.48	-0.58	0.25	-2.41	5.41
S169X_Gαq-12C
Log CNO (M)	SR			SH			SK			SD			SE			ST			SN			SQ			SA			SV			SI			SL			SM			SF			SY			SW			SC
Veh	0	0	0	0	0	0	0	0	0	0	0	0	0	0	0	0	0	0	0	0	0	0	0	0	0	0	0	0	0	0	0	0	0	0	0	0	0	0	0	0	0	0	0	0	0	0	0	0	0
-9	3.42	6.48	5.51	0.43	-0.37	-0.43	1.14	-0.25	0.68	0.25	-0.09	-0.43	0.48	0.31	1.04	0.22	-0.43	-0.57	1.28	0.48	3.02	1.8	1.19	0.12	0.51	1.42	0.02	0.96	-0.03	0.24	0.17	-0.1	-0.37	0.89	0.13	1.37	0.85	0.42	-0.44	-0.68	0.13	-0.05	1.61	0.22	1.46	0.43	-0.24	0.84	0.92
-8	27.38	31.8	32.67	1.12	-0.26	0.15	5.18	7.43	9.04	0.64	-0.64	0.73	0.82	-0.25	0.98	0.5	0.56	0.24	2.55	2.36	3.84	4.39	4.92	4.73	2.93	3.15	3.53	0.51	0.39	0.05	0.78	0.01	0.2	2.5	1.05	2.08	3.55	2.64	2.77	-0.07	-0.97	0.13	1.83	0.25	0.18	0.52	0.28	1.1	0.98
-7	47.25	45.65	49.65	3.84	3.03	2.66	25.79	30.84	34.57	1.23	1.34	0.77	1.95	0.03	1.53	4.57	5.74	5.08	16.67	22.29	24.18	17.58	27.9	26.73	18.89	25.17	25.05	1.68	0.57	1.14	5.5	7.22	6.48	10.96	14.15	14.76	20.12	22.17	21.51	0.92	0.07	0.05	1.96	0.88	0.5	0.76	-0.51	1.12	4.59
-6	48.53	48.4	51.39	8	6.3	8.86	34.95	40.15	42.81	2.89	2	1.18	2.28	1.05	2.93	10.96	13.52	13.08	30.05	31.78	36.8	30.03	38.46	36.98	33.8	37.14	38.43	3.53	3.5	3.57	10.99	13.47	13.18	21.69	27.09	26.3	31.02	33.33	34.44	1.35	0.91	0.98	2.25	0.68	0.85	2.14	-0.12	2.09	10.07
-5	49.78	47.99	53.3	8.74	9.11	9.84	36.28	41.66	44.08	2.17	1.22	1.08	2.37	0.64	3.31	12.06	15.03	15.1	30.55	32.82	38.57	31.27	39.33	38.72	36.78	42.13	40.87	3.38	3.83	3.41	12.66	15.62	13.93	25.07	27.49	28.16	33.34	33.94	34.62	0.97	0.18	0.91	2.49	1	1.4	1.67	0.57	1.31	11.98
-4	50.9	48.08	50.19	8.14	9.29	8.88	35.22	41.81	46.28	1.96	2.01	2.03	1.93	1.05	2.07	11.56	14.28	14.65	30.87	33.79	39.41	31.35	37.44	39.52	35.78	40.58	39.12	3.38	3.58	3.27	11.63	13.38	14.07	22.21	26.52	26.66	33.54	33.07	33.28	1.08	0.65	1.58	2.64	0.81	1.24	1.41	-0.17	1.64	11.92
S169X_Gαq-13C
Log CNO (M)	SR			SH			SK			SD			SE			ST			SN			SQ			SA			SV			SI			SL			SM			SF			SY			SW			SC
Veh	0	0	0	0	0	0	0	0	0	0	0	0	0	0	0	0	0	0	0	0	0	0	0	0	0	0	0	0	0	0	0	0	0	0	0	0	0	0	0	0	0	0	0	0	0	0	0	0	0
-9	-0.11	0.32	0.32	0.91	0.51	-0.32	-0.16	-0.19	-0.61	0.42	-1.17	0.43	0.11	0.1	0.2	0.26	-0.39	0.17	0.28	-0.14	0.82	0.57	-0.17	-0.04	0.58	0.7	0.54	-0.22	-0.11	-0.53	-1.42	0.13	0.08	0.73	0.21	0.64	0.81	0.82	-0.01	-0.93	-0.71	0.06	0.06	0.99	0.45	1.98	-1.08	0.56	0.54
-8	1.26	1.35	0.84	2.06	0.61	0.22	0.43	0.21	-0.04	0.31	-1.41	1.24	0.88	0.48	0.62	0.26	-0.06	0.15	0.87	0.22	1.32	0.67	1.14	1.29	1.35	1.28	1.93	-0.19	0.18	-0.12	-1.26	0.21	0.12	1.38	1.65	0.73	2.15	2.14	1.16	-0.92	-0.58	-0.11	0.45	-0.14	0.67	1.15	-0.96	0.13	0.86
-7	5.93	6.35	6.86	1.96	1.44	0.13	1.51	2	2.8	0.24	-0.39	0.89	0.71	0.09	1.1	1.71	1.05	1.05	4.65	4.75	5.78	5.11	9.64	10.32	5.83	9.83	8.5	-0.18	0.24	-0.27	-1.08	0.85	0.51	4.28	4.51	5.28	7.52	10.19	8.37	-0.62	-0.56	0.04	0.14	-0.2	0.7	2.19	-0.85	0.05	1.84
-6	9.94	11.48	12.51	2.31	2.97	1.75	4.01	4.57	5.31	1.2	0.11	1.62	1.51	1.36	1.56	3.3	3.8	3.18	10.09	10.81	15.87	11.26	18.06	19.99	12.13	16.66	17.65	-0.39	0.32	0.01	0.01	1.72	0.98	8.09	10.72	8.85	15.91	19.11	20.02	0.11	0.12	5.8	0.72	-0.53	0.78	2.73	-0.77	0.82	3.24
-5	11	11.56	14.09	3.96	2.3	2.05	2.96	5.06	7.29	1.93	-0.23	1.27	1.34	0.54	1.91	3.85	3.89	3.51	11.29	11.19	17.49	12.25	18.99	20.08	12.61	17.9	17.69	-0.31	0.32	0.37	0.01	1.47	1.19	9.95	12.15	10.61	18.27	21.13	21.05	-0.46	-0.34	0.65	1.42	0.48	0.55	2.53	-1.12	1.17	3.86
-4	10.03	14.36	14.86	3.2	4.24	2.83	2.56	5.68	7.34	2.12	1.57	1.78	0.43	0.36	0.94	3.23	4.64	4.11	10.56	12	18.26	12.36	17.53	21.15	13.42	17.76	19.68	0.04	0.68	-0.46	-0.18	1.28	1.43	8.66	11.53	10.75	17.09	20.67	20.59	-0.67	-0.7	0.74	0.82	-0.35	0.82	1.96	-0.6	1.01	3.34
Y176X_Gαq-12C
Log CNO (M)	YR			YH				YK			YD			YE			YS			YT			YN			YQ			YA			YV			YI			YL			YM			YF			YW
Veh	0	0	0	0	0	0	0	0	0	0	0	0	0	0	0	0	0	0	0	0	0	0	0	0	0	0	0	0	0	0	0	0	0	0	0	0	0	0	0	0	0	0	0	0	0	0	0	0	0
-9	-0.46	-0.14	-0.34	1.78	0.86	0.45	0.17	1.04	0.71	0.49	-0.19	1.55	0.9	0.05	0.3	-0.51	1.47	0.82	0.26	0.15	1.08	-0.79	0.98	0.86	-0.01	0.95	-0.11	-0.67	1	0.58	0.63	1.68	1.41	-0.58	0.36	1.63	-0.21	0.84	0.45	0.54	0.14	-0.57	-0.74	0.42	-0.15	-0.28	1.39	1.63	1.37
-8	-0.14	0.36	-0.23	11.81	10.44	10.28	13.38	0.9	0.97	0.73	0.01	1.69	0.78	1.22	2.28	0.47	3.17	5.64	2.56	1.62	3.08	0.2	1.42	2.04	0.27	2.11	1.07	-0.7	3.6	5.41	3.65	1.9	1.88	-0.37	1.46	2.04	0.56	1.06	0.92	-0.09	1.33	1.58	0.84	0.68	0.48	1.14	14.35	17.97	15.67
-7	1.01	1.64	0.79	36.1	39.16	38.76	42.55	1.28	1.55	1.25	3.29	4.82	4.31	4.82	7.6	4.1	18.06	23.53	20.21	9.76	14.83	8.78	8.29	8.88	7.83	7.76	8.24	5.79	19.63	23.56	18.71	5.91	6.79	3.93	5.06	6.72	6.61	3.44	2.21	2	9.22	9.92	10.92	5.57	5.05	5.7	35.54	43.51	42.74
-6	3.18	4.06	2.29	44.1	50.38	46.22	51.15	2.59	2.69	2.07	7.71	11.76	11.78	9.76	12.75	10.69	27.3	34.63	34.05	19.5	23.72	18.06	13.68	17.96	16.65	15.13	17.62	15.34	27.67	32.82	30.13	10.68	16.2	9.85	10.55	14.13	13.4	5.17	5.07	4.8	18.4	22.11	20.32	10.33	13.14	13.57	41.99	48.35	47.31
-5	3.37	3.95	3.79	47.55	51.15	47.12	50.66	2.54	2.69	1.52	7.45	10.84	11.33	10.64	13.92	12.01	26.93	34.56	37.35	19.5	24.31	19.57	16.28	19.12	20.74	15.73	19.97	18.06	28.44	35.8	33.8	11.55	16.84	12.31	10.78	14.76	14.77	6.98	6.46	6.46	19.82	24.27	22.92	11.86	13.78	15.39	42.64	50.28	48.49
-4	4.22	3.21	3.31	44.26	51.76	46.64	50.6	1.97	1.73	1.71	7.44	11.72	12.81	8.82	14.31	12.17	27.77	35.37	36.39	19.35	25.06	20.43	15.98	19.44	20.46	15.85	19.49	17.87	30.34	36.38	35.58	12.59	15.4	13.24	10.42	13.57	15.41	6.54	5.59	5.14	19.72	24.39	25.2	12.64	13.25	15.97	41.96	48.64	49.71
Y176X_Gαq-13C
Log CNO (M)	YR			YH						YK			YD			YE			YS			YT			YN			YQ			YA			YV			YI			YL			YM			YF			YW
Veh	0	0	0	0	0	0	0	0	0	0	0	0	0	0	0	0	0	0	0	0	0	0	0	0	0	0	0	0	0	0	0	0	0	0	0	0	0	0	0	0	0	0	0	0	0	0	0	0	0
-9	0.33	-0.64	-0.18	1.98	0.84	-0.84	1.45	1.29	1.23	-0.31	0.08	-0.01	0.75	0.61	0.02	-0.29	0.55	1.14	0.63	0.73	3.25	0.6	1.48	0.74	0.24	0.1	-0.21	0.39	0.29	-1.4	0.71	-0.21	-1.03	1.79	1.31	0.13	0.49	0.25	-1.05	0.29	-0.17	-0.06	0.05	-0.18	0.28	0.53	-0.83	0.16	0.66
-8	0.16	-0.48	0.85	6.12	6.24	3.42	7.24	6.24	5.65	0.14	-0.18	1	0.44	1.48	0.05	0.16	1.04	-0.15	1.81	2.88	4.55	1.31	2.06	0.98	0.39	1.04	2.26	0.48	1.06	-0.87	1.16	1.56	1.29	1.59	1.08	-0.04	1.78	1.52	-0.66	0.13	0.47	0.08	0.71	1.42	0.37	0.64	-0.69	0.89	5.05
-7	0.95	-0.11	-0.03	24.87	31.11	26.91	31.16	22.19	21.12	0.2	0.17	0.65	2.19	3.98	1.32	1.62	3.46	2.14	8.83	12.56	11.23	3.97	7.63	4.94	3.58	3	2.51	2.32	3.55	0.86	9.17	9.94	7.98	3.39	3.09	1.71	3.68	3.99	1.11	1.4	1.26	0.62	4.02	4	3.92	2.86	0.62	2.09	18.05
-6	1.75	0.58	1.59	34.61	42.83	38.14	42.09	32.42	31.17	0.94	1.06	1.9	4.92	9.11	4.88	4.98	7.43	5.61	15.28	21.21	20.73	9.19	11.76	10.53	4.85	5.92	4.96	5.33	7.21	3.96	15.24	18.1	18.52	4.92	6.73	4.77	5.09	5.95	5.94	2.63	2.62	2.82	8.36	10.86	10.17	4.78	4.96	6.15	24.53
-5	1.52	1.72	1.63	36.84	42.44	39.69	41.67	34.52	34.43	1.18	0.76	1.52	6.66	9.23	7.17	4.92	6.48	7.47	16.33	22.62	27.15	9.09	13.13	11.32	6.42	7.95	6.47	6.68	7.74	5.35	17.23	20.4	20.1	7.19	7.38	5.4	6.39	5.64	5.98	2.19	3.1	2.56	8.9	11.78	12.32	6.14	4.6	8.22	24.79
-4	1.33	0.9	0.67	36.88	43.97	40.23	42.75	36.27	36.46	0.63	0.1	1.02	6.32	9.28	7.73	4.59	6.32	7.8	16.37	22.66	26.11	9.78	12.68	14.07	7.29	7.11	7.19	6.42	6.96	6.32	16.83	20.21	20.59	5.92	7.14	7.01	6.1	6.27	6.38	2.98	2.79	3.03	9.47	11.94	12.09	5.3	5.58	7.07	25.56
Q264X_Gαq-12C
Log CNO (M)	QR			QH			QK			QD			QE			QS			QT			QN			QA			QV			QI			QL			QM			QF			QY			QW			QC
Veh	0	0	0	0	0	0	0	0	0	0	0	0	0	0	0	0	0	0	0	0	0	0	0	0	0	0	0	0	0	0	0	0	0	0	0	0	0	0	0	0	0	0	0	0	0	0	0	0	0
-9	0.96	0.69	0.55	0.57	1.64	0.09	0.62	0.31	0.65	0.58	1.17	0.26	0.59	0.13	1.65	0.75	0.9	0.45	0.83	-0.3	0.71	0.62	1.53	0.94	0.85	2.67	0.37	-0.06	1.94	-0.4	0.21	-0.86	-0.31	0.02	2.21	0.97	1.18	0.87	0.75	0.35	2.35	0.53	0.68	0.05	0.66	0.11	1.1	-0.13	-0.2
-8	3.74	5.12	3.2	1.3	3.14	1.3	2.16	2.86	1.98	2.43	1.45	0.76	0.89	1.76	2.16	3.35	3.65	2.43	1.54	2.71	1.2	1.83	3.1	3.15	1.46	3.12	2.5	0.76	3.57	0.97	1.06	0.8	0.98	2.39	2.59	2.02	2.82	2.76	2.67	3.03	3.65	3.53	0.84	1.42	1.44	1.04	3.01	1.54	1.92
-7	20.65	20.76	24.04	8.92	12.12	10.63	12.68	12.14	13.49	8.98	8.88	7.88	8.29	9.04	11.63	16.26	15.79	15.64	11.67	11.55	12.16	13.11	12.48	19.12	12.94	13.59	15.22	6.71	16.08	9.87	11.4	3.54	9.58	12.94	11.18	11.43	13.48	13.03	17.07	16.37	16.1	17.95	1.48	1.86	1.38	8.31	11.76	8.82	13.42
-6	28.81	28.16	34.54	15.6	19.34	20.77	22.42	20.54	27.14	15.93	17.72	17.74	18.72	17.98	21.44	25.43	25.86	27.74	20.08	18.65	23.67	24.44	17.62	33.7	23.36	22.17	27	16.72	17.78	20.69	18.89	6.81	23.55	21.44	17.1	24.53	22.65	22.1	30.29	27.63	22.54	32.34	2.85	4.98	3.81	14.44	18.79	19.3	21.41
-5	30.45	33.51	37.11	18.33	21.46	22.13	24.31	21.41	28.89	21.57	18.22	20.6	19.97	18.76	25.12	31.13	24.84	29.54	21.66	21.72	25.69	25.3	20.54	35.91	25.36	26	30.89	16.45	20.73	23.64	20.72	7.25	23.5	23.29	19.05	26.38	22.15	25.9	29.68	28.67	23.53	34.26	2.71	2.81	3.42	15.75	19.51	20.51	20.12
-4	32.13	32.84	36.31	18.78	23.21	22.27	25.08	23.04	28.67	20.5	18.79	21.4	20.35	22.73	27.78	29.68	25.31	29.34	21.91	21.32	26.96	26.09	21.42	33.75	25.33	27.95	29.22	18.39	22.18	22.29	21.17	9.06	23.57	25.08	20.24	26.58	23.58	24.2	30.49	30.21	24.81	34.07	4.06	4.64	3.84	15.99	20.7	18.95	24.52
Q264X_Gαq-13C
Log CNO (M)	QR			QH			QK			QD			QE			QS			QT			QN			QA			QV			QI			QL			QM			QF			QY			QW			QC
Veh	0	0	0	0	0	0	0	0	0	0	0	0	0	0	0	0	0	0	0	0	0	0	0	0	0	0	0	0	0	0	0	0	0	0	0	0	0	0	0	0	0	0	0	0	0	0	0	0	0
-9	0.11	1.3	0.2	-0.28	0.97	-0.17	0.51	0.54	-0.02	0.48	0.84	0.11	1	0.55	0.9	0.27	0.16	0.11	-0.38	1.28	-0.86	0.61	0.01	0.5	-0.22	0.46	0.54	0.05	0.85	-0.19	-0.02	0.18	0.44	0.32	-0.19	0.65	0.66	0.59	0.97	0.6	-0.14	0.19	0.73	0.01	-0.11	-0.6	-0.75	0.24	0.67
-8	1.36	3.31	1.3	-0.28	1.92	0.49	1.18	1.18	1.43	0.92	0.56	0.4	-0.06	1.55	0.78	0.25	0.77	1.21	0.74	0.41	0.05	0.8	1.15	1.21	0.68	1.62	1.35	0.08	1.79	0.51	1.51	1.11	0.63	0.77	1.08	1.03	1.59	0.76	2.06	0.94	0.64	0.89	1.13	0.56	1.07	-0.5	-0.37	0.73	2.46
-7	9.56	10.61	10.22	1.45	4.34	3.12	3.86	4	4.52	2.41	2.38	2.36	3.31	3.88	5.86	5.41	4.69	5.54	4.9	4.18	3.4	4.45	5.33	6.02	5.4	6.34	5.58	2.27	3.32	2.43	4.06	4.25	2.98	3.32	5.14	4	6.48	6.25	6.59	3.12	3.21	3.79	1.97	1.08	1.05	0.78	0.96	1.52	5.43
-6	15.45	20.55	20.19	5.65	8.32	7	7.99	7.14	7.2	7.11	6.72	5.83	8.24	7.07	10.4	10.84	9.47	12.05	10.32	9.84	9.33	9.3	10.77	12.65	9.64	11.19	11.25	4.37	7.17	6.33	6.52	7.98	7.67	8.32	8.35	9.06	12.4	11.98	13.93	6.3	6.82	6.84	1.66	0.77	2.02	1.74	2.91	2.95	10.01
-5	17.74	20.29	20.96	5.93	7.95	7.18	9.92	7.43	8.46	7.4	6.83	6.94	9.28	8.96	12.26	12.65	10.44	12.5	9.88	10	11.51	10.17	13.12	14.06	11.9	12.83	12.67	6.15	9.44	7.03	9.06	8.18	8.04	9.28	9.68	9.24	13.44	11.52	15.42	6.77	6.88	7.43	3.19	1.68	2.53	2.51	3.26	3.28	11.99
-4	17.08	22.92	22.13	7.18	7.98	7.35	8.53	8.93	7.76	7.68	7.74	7.37	8.54	9.56	11.94	12.37	10.81	13.52	9.79	11.32	10.39	11.46	13.63	14.2	11.08	13.49	13.95	6.69	8.67	7.01	8.51	8.75	9	9.55	10.32	10.1	13.7	11.7	16.32	8.11	7.88	7.6	2.55	2.73	1.7	3.22	5.3	3.28	11.97
WT_pEC50	1:1															1:2									1:5									1:10									1:20
Gαq-12C	6.892	7.044	7.051	7.134	7.16	7.194	7.105	7.152	7.141	7.036	6.976	7.001	7.027	6.862	6.988	6.848	6.937	6.892	6.991	7.005	6.964	6.939	7.055	7.066	6.837	6.949	6.706	6.922	6.847	6.85	6.85	6.953	6.894	6.813	6.849	6.577	6.766	6.799	6.786	6.878	6.763	6.699	6.821	6.814	6.692	6.536	6.713	6.853	6.592
Gαq-13C	6.817	6.849	6.538	6.98	6.636	6.869	6.759	6.884	6.85	6.876	6.64	6.891	6.764	6.891	6.884	6.832	6.76	6.468	6.791	6.724	6.923	6.977	6.823	6.861	6.928	6.699	6.63	6.879	6.699	6.701	7.026	6.835	6.745	6.858	6.458	6.361	6.884	6.49	6.965	6.7	6.753	6.822	7.013	7.384	6.691	7.059	7.51	7.03	-
WT_Emax	1:1															1:2									1:5									1:10									1:20
Gαq-12C	25.62	29.34	32.83	29.42	33.46	26.93	30.78	31.35	32.46	24.36	20.18	25.59	25.36	21.78	33.78	22.66	30.55	34.34	27.77	35.37	30.29	28.16	33.84	34.43	13.79	18.19	25.24	19.81	26.47	21.82	18.18	25.38	24.42	8.26	10.2	15.53	10.93	14.88	11.99	8.99	15.49	14.45	4.84	10.64	8.5	4.26	7.61	4.65	7.59
Gαq-13C	11.5	14.26	19.14	14.45	19.58	15.76	15.09	17.05	17.87	10.37	14.28	11.81	12.36	15.48	9.75	11.22	13.23	19.72	12.31	17.41	14.71	11.14	15.11	15.05	5.4	7.27	10.12	6.54	9.98	7.87	6.78	8.9	8.87	3.01	4.3	4.94	2.79	5.8	3.9	2.8	5.63	5.15	2.93	2.86	2.36	1.2	1.84	2.13	-
WT_LogRAi	1:1															1:2									1:5									1:10									1:20
Gαq-12C	0	0	0	0	0	0	0	0	0	0	0	0	0	0	0	-0.205	-0.064	-0.049	-0.098	-0.09	-0.14	-0.169	-0.131	-0.179	-0.483	-0.291	-0.37	-0.324	-0.303	-0.46	-0.385	-0.414	-0.435	-0.761	-0.695	-0.793	-0.571	-0.654	-0.8	-0.798	-0.713	-0.759	-1.087	-0.807	-1.03	-1.258	-0.687	-0.889	-0.959
Gαq-13C	0	0	0	0	0	0	0	0	0	0	0	0	0	0	0	0.086	-0.114	-0.064	0.004	-0.121	-0.057	-0.258	0.037	0.025	-0.081	-0.332	-0.41	-0.217	-0.442	-0.185	-0.444	-0.23	-0.469	-0.791	-0.613	-0.569	-0.541	-0.912	-0.765	-0.81	-0.674	-0.511	-0.458	-0.276	-1.039	-0.826	-0.306	-0.514	-
N103X_pEC50	NR			NH			NK			ND			NE			NS			NT			NQ			NA			NV			NI			NL			NM			NF			NY			NW			NC
Gαq-12C	7.528	6.986	7.724	7.319	7.301	7.362	8.142	8.188	8.212	NA	NA	NA	NA	NA	NA	7.03	7.032	7.201	6.871	6.863	6.658	7.088	7.148	7.306	7.214	7.137	7.213	6.828	6.679	7.005	6.401	6.52	6.292	NA	NA	NA	NA	NA	NA	NA	NA	NA	7.289	6.73	7.035	NA	NA	NA	7.076
Gαq-13C	7.133	7.663	7.003	7.038	7.007	7.062	7.647	7.195	7.346	NA	NA	NA	NA	NA	NA	6.987	7.049	6.833	6.821	6.878	6.883	6.838	6.913	6.875	7.319	6.973	7.048	6.891	6.677	6.634	6.873	6.337	6.517	NA	NA	NA	NA	NA	NA	NA	NA	NA	7.145	7.328	6.854	NA	NA	NA	7.068
N103X_Emax	NR			NH			NK			ND			NE			NS			NT			NQ			NA			NV			NI			NL			NM			NF			NY			NW			NC
Gαq-12C	44.48	43.12	42.61	34.9	36.03	35.81	49.35	45.32	44.2	NA	NA	NA	NA	NA	NA	16.99	20.57	18.83	11.99	13.89	15.45	31.37	32.1	34.93	19.98	23.03	23.03	7.92	10.34	8.5	4.43	7.47	7.1	NA	NA	NA	NA	NA	NA	NA	NA	NA	7.83	8.55	6.77	NA	NA	NA	8.8
Gαq-13C	16.12	17.78	13.68	12.16	12.35	11.64	16.37	14.09	12.69	NA	NA	NA	NA	NA	NA	7.31	8.95	9.78	4.58	7.12	4.17	14.09	14.13	17.72	7.63	9.04	7.13	7.46	11.33	10	6.9	10.29	10.17	NA	NA	NA	NA	NA	NA	NA	NA	NA	3.72	4.68	3.39	NA	NA	NA	6.01
N103X_LogRAi	NR			NH			NK			ND			NE			NS			NT			NQ			NA			NV			NI			NL			NM			NF			NY			NW			NC
Gαq-12C	0.573	0.613	0.729	0.259	0.173	0.292	1.232	1.16	1.233	NA	NA	NA	NA	NA	NA	-0.342	-0.339	-0.148	-0.653	-0.679	-0.777	-0.019	-0.03	0.225	-0.089	-0.185	-0.049	-0.877	-0.991	-0.69	-1.556	-1.291	-1.481	NA	NA	NA	NA	NA	NA	NA	NA	NA	-0.42	-1.022	-0.759	NA	NA	NA	-0.583
Gαq-13C	0.201	0.308	0.073	-0.017	0.171	0.061	0.721	0.416	0.383	NA	NA	NA	NA	NA	NA	-0.289	0.073	-0.243	-0.657	-0.197	-0.563	-0.152	0.136	0.057	0.063	0.001	-0.165	-0.376	-0.196	-0.433	-0.428	-0.578	-0.542	NA	NA	NA	NA	NA	NA	NA	NA	NA	-0.424	0.071	-0.683	NA	NA	NA	-0.293
S169X_pEC50	SR			SH			SK			SD			SE			ST			SN			SQ			SA			SV			SI			SL			SM			SF			SY			SW			SC
Gαq-12C	8.073	8.265	8.203	6.915	6.516	6.767	7.337	7.418	7.469	NA	NA	NA	NA	NA	NA	6.839	6.857	6.768	7.044	7.22	7.152	7.092	7.317	7.29	7.028	7.154	7.184	6.932	6.591	6.86	6.919	7.006	6.961	6.93	7.019	7.037	7.157	7.202	7.176	NA	NA	NA	NA	NA	NA	NA	NA	NA	6.732
Gαq-13C	7.121	6.935	6.92	NA	NA	NA	6.982	6.763	6.686	NA	NA	NA	NA	NA	NA	6.953	6.673	6.576	6.879	6.881	6.699	6.854	7.036	7.001	6.899	7.062	6.919	NA	NA	NA	NA	NA	NA	6.896	6.797	6.914	6.856	6.964	6.875	NA	NA	NA	NA	NA	NA	NA	NA	NA	7.032
S169X_Emax	SR			SH			SK			SD			SE			ST			SN			SQ			SA			SV			SI			SL			SM			SF			SY			SW			SC
Gαq-12C	49.9	48.17	51.68	8.22	9.91	9.5	35.41	42.09	45	NA	NA	NA	NA	NA	NA	11.71	14.85	15.23	30.22	32.93	37.6	30.89	38.15	39.08	36.22	40.47	40.07	2.94	3.59	3.33	12.1	14.52	14.22	23.22	26.96	26.8	33.22	33.47	34.49	NA	NA	NA	NA	NA	NA	NA	NA	NA	11.71
Gαq-13C	10.64	13.43	14.62	NA	NA	NA	3.11	5.61	7.91	NA	NA	NA	NA	NA	NA	3.41	4.49	3.82	10.78	11.73	17.51	12.1	18.38	20.72	12.85	17.55	18.62	NA	NA	NA	NA	NA	NA	9.02	11.66	10.66	17.33	20.69	20.73	NA	NA	NA	NA	NA	NA	NA	NA	NA	3.47
S169X_LogRAi	SR			SH			SK			SD			SE			ST			SN			SQ			SA			SV			SI			SL			SM			SF			SY			SW			SC
Gαq-12C	1.178	1.299	1.264	-0.763	-1.136	-0.908	0.293	0.394	0.47	NA	NA	NA	NA	NA	NA	-0.685	-0.619	-0.701	-0.069	0.089	0.075	-0.011	0.25	0.23	-0.006	0.113	0.135	-1.192	-1.502	-1.27	-0.591	-0.481	-0.538	-0.297	-0.199	-0.187	0.086	0.079	0.062	NA	NA	NA	NA	NA	NA	NA	NA	NA	-0.792
Gαq-13C	0.211	-0.053	-0.018	NA	NA	NA	-0.463	-0.605	-0.518	NA	NA	NA	NA	NA	NA	-0.453	-0.791	-0.944	-0.026	-0.166	-0.16	0	0.184	0.214	0.07	0.19	0.086	NA	NA	NA	NA	NA	NA	-0.086	-0.252	-0.161	0.158	0.164	0.089	NA	NA	NA	NA	NA	NA	NA	NA	NA	-0.366
Y176X_pEC50	YR			YH						YK			YD			YE			YS			YT			YN			YQ			YA			YV			YI			YL			YM			YF			YW
Gαq-12C	6.642	6.943	6.407	7.552	7.458	7.555	7.621	0	0	NA	NA	NA	6.967	6.882	6.824	6.993	7.08	6.76	7.211	7.291	7.071	6.995	7.152	6.919	6.971	6.92	6.743	6.97	6.866	6.734	7.256	7.272	7.045	6.904	6.889	6.604	6.956	6.923	6.895	6.878	6.701	6.706	6.946	6.862	6.891	6.861	6.863	6.762	7.715
Gαq-13C	NA	NA	NA	7.296	7.337	7.255	7.24	7.38	7.167	NA	NA	NA	6.553	6.873	6.254	6.897	6.987	6.427	7.056	7.089	6.717	6.859	7.129	6.669	6.741	6.761	6.55	6.672	6.968	6.384	7.04	6.98	6.85	6.934	6.807	6.439	7.228	7.382	6.752	7.006	6.924	6.741	6.892	6.752	6.669	6.94	6.704	6.569	7.396
Y176X_Emax	YR			YH						YK			YD			YE			YS			YT			YN			YQ			YA			YV			YI			YL			YM			YF			YW
Gαq-12C	4.14	3.69	3.81	45.61	51.63	47.01	51.44	0	0	NA	NA	NA	7.52	10.44	11.58	9.68	14.34	12.38	26.9	35.14	36.86	19.37	24.44	20.56	15.97	19.01	21.09	15.46	19.9	18.62	28.99	36.04	35.14	11.84	15.2	13.59	10.41	13.25	15.38	6.75	5.69	5.64	19.79	24.71	25.05	12.4	13.51	15.98	42.67
Gαq-13C	NA	NA	NA	36.27	43.23	40.29	35.55	42.09	35.8	NA	NA	NA	6.3	8.86	7.81	4.85	6.19	7.51	16.21	22.58	26.43	9.07	12.45	13.29	7.46	7.59	8.03	6.46	7.2	6.93	16.78	20.61	20.91	6.45	6.61	6.73	6.43	6.09	6.76	2.44	3.04	2.82	9.26	11.79	12.23	5.54	5.63	7.43	25.27
Y176X_LogRAi	YR			YH						YK			YD			YE			YS			YT			YN			YQ			YA			YV			YI			YL			YM			YF			YW
Gαq-12C	-1.041	-1.001	-1.579	0.91	0.66	0.66	0.816	0	0	NA	NA	NA	-0.457	-0.611	-0.68	-0.322	-0.275	-0.714	0.34	0.325	0.07	-0.018	0.029	-0.335	-0.127	-0.312	-0.501	-0.141	-0.347	-0.563	0.418	0.318	0.023	-0.323	-0.441	-0.831	-0.327	-0.466	-0.486	-0.594	-1.055	-1.111	-0.058	-0.256	-0.278	-0.347	-0.518	-0.602	1.044
Gαq-13C	NA	NA	NA	0.977	0.97	1.04	0.935	0.923	0.848	NA	NA	NA	-0.526	-0.183	-0.674	-0.295	-0.224	-0.518	0.387	0.44	0.319	-0.061	0.221	-0.028	-0.264	-0.362	-0.365	-0.395	-0.177	-0.595	0.387	0.291	0.35	-0.135	-0.376	-0.553	0.158	0.163	-0.238	-0.483	-0.597	-0.628	-0.02	-0.18	-0.064	-0.195	-0.548	-0.381	0.921
Q264X_pEC50	QR			QH			QK			QD			QE			QS			QT			QN			QA			QV			QI			QL			QM			QF			QY			QW			QC
Gαq-12C	7.25	7.226	7.22	6.914	7.026	6.967	7.008	7.082	6.947	6.755	6.948	6.753	6.864	6.836	6.77	7.03	7.214	7.043	7.039	7.07	6.922	7.006	7.141	7.063	7.002	6.889	7.003	6.855	7.408	6.896	7.06	6.651	6.91	7.05	7.057	6.881	7.122	7.019	7.077	7.089	7.249	7.039	NA	NA	NA	7.031	7.14	6.931	7.155
Gαq-13C	7.073	6.975	6.957	6.604	7.096	6.91	6.829	6.907	7.142	6.729	6.711	6.645	6.82	6.682	6.919	6.868	6.887	6.877	6.993	6.807	6.73	6.782	6.749	6.856	6.932	6.922	6.79	6.463	6.66	6.77	6.846	7.006	6.737	6.738	6.994	6.838	6.943	7.014	6.809	6.739	6.901	6.999	NA	NA	NA	6.269	5.901	6.951	6.887
Q264X_Emax	QR			QH			QK			QD			QE			QS			QT			QN			QA			QV			QI			QL			QM			QF			QY			QW			QC
Gαq-12C	30.84	33.24	36.31	18.73	22.46	22.26	24.69	22.51	28.55	21.54	18.06	21.31	19.96	21.64	27.1	30.58	24.98	29.39	21.51	22.01	26.3	25.53	20.78	34.51	25.06	27.2	30.07	17.44	19.95	23.24	20.91	8.34	23.52	24.63	19.26	26.12	22.59	24.9	29.94	29.59	23.26	34.18	NA	NA	NA	15.93	20	19.69	22.63
Gαq-13C	17.44	21.51	21.59	6.85	7.76	7.34	8.97	8.48	8.25	7.17	6.9	7.28	8.57	9.82	11.86	12.55	10.69	13.07	10.02	10.19	11.38	10.87	13.83	14.03	11.71	13.4	13.57	6.96	8.8	7.09	9.19	8.53	8.37	9.3	10.4	9.39	13.44	11.34	15.76	7.69	7.56	7.54	NA	NA	NA	3.62	6.16	3.31	12.27
Q264X_LogRAi	QR			QH			QK			QD			QE			QS			QT			QN			QA			QV			QI			QL			QM			QF			QY			QW			QC
Gαq-12C	0.317	0.466	0.371	-0.236	0.096	-0.095	-0.022	0.153	-0.007	-0.334	-0.077	-0.328	-0.258	-0.11	-0.207	0.093	0.331	0.102	-0.05	0.132	-0.068	-0.009	0.177	0.191	-0.021	0.042	0.072	-0.326	0.427	-0.147	-0.042	-0.709	-0.128	0.019	0.061	-0.112	0.054	0.134	0.144	0.138	0.334	0.163	NA	NA	NA	-0.189	0.159	-0.184	0.087
Gαq-13C	0.423	0.512	0.328	-0.452	0.19	-0.188	-0.11	0.041	0.095	-0.307	-0.245	-0.457	-0.139	-0.121	0.03	0.075	0.121	0.029	0.102	0.02	-0.178	-0.074	0.095	0.039	0.109	0.254	-0.041	-0.585	-0.19	-0.344	-0.082	0.142	-0.304	-0.185	0.217	-0.153	0.18	0.273	0.042	-0.267	-0.015	-0.087	NA	NA	NA	-1.064	-1.104	-0.493	0.085
WT_expression (%)	1:1									1:2									1:5									1:10									1:20
	100	100	100	100	100	100	100	100	100	85.57	82.45	93.74	80.29	85.06	99.96	92.07	79.61	85.06	72.45	51.33	59.34	65.45	59.61	73.97	58.29	64.26	59.61	54.77	29.15	39.85	53.63	40.13	46.53	39.13	52.02	40.13	19.43	27.88	31.37	25.05	31.51	27.39	29	25.05
N103X_expression (%)	NR			NH			NK			ND			NE			NS			NT			NQ			NA			NV			NI			NL			NM			NF			NY			NW			NC
	25.56	41.65	36.34	34.11	68.2	50.8	25.62	28.8	24.97	37.89	57.73	45.93	51.21	68.41	62.55	57.93	65.61	57.06	45.85	65.4	46.47	34.53	68.82	57.84	39.6	39.27	32.63	35.12	37.71	28.76	40.89	38.96	34.25	40.36	41.55	33.24	52.15	57.73	48.94	38.3	34.6	33.86	32.64	35.95	27.06	23.68	26	24.51	28.28
S169X_expression (%)	SR			SH			SK			SD			SE			ST			SN			SQ			SA			SV			SI			SL			SM			SF			SY			SW			SC
	52.22	49.95	46.53	74.47	67.42	74.53	62.65	54.2	58.4	70.87	67.42	75.88	74.57	62.63	69.6	79.08	63.64	65.68	72.37	72.22	76.66	74.07	71.37	88.54	65.85	76.16	73.08	71.57	65.41	70.28	83.8	73.07	91.34	67.66	57.76	61.31	96.42	89.62	105.45	93.02	78.02	82.37	95.62	80.11	81.03	93.52	92.32	93.35	91.01
Y176X_expression (%)	YR			YH			YK			YD			YE			YS			YT			YN			YQ			YA			YV			YI			YL			YM			YF			YW			YC
	28.42	23.85	27.52	51.74	44.38	40.82	34.49	31.8	33.42	35.47	40.74	33.66	38.83	38.53	34.62	34.82	30.58	28.43	34.16	34.22	34.38	33.95	37.09	45.09	36.88	37.53	39.43	40.24	29.59	31.37	34.06	27.49	31.61	29.18	20.65	28.85	34.06	20.98	27.82	33.73	28.48	31.19	57.38	38.97	62.95	66.38	57.4	58.98	31.78
Q264X_expression (%)	QR			QH			QK			QD			QE			QS			QT			QN			QA			QV			QI			QL			QM			QF			QY			QW			QC
	76.17	84.08	76.52	67.35	73.19	66.82	79.42	88.92	66.93	88.14	88.43	81.26	77.74	86.35	64.72	82.57	91	80.38	82.15	84.97	62.08	85.41	88.03	73.87	72.28	79.92	66.27	88.77	72.7	75.31	74.7	79.53	55.9	78.48	75.27	63.84	85.93	94.76	68.91	63.15	72.3	62.08	23.25	24.13	13.24	46.03	48.86	45.98	63.99
[truncated: 14 more columns]

## Sheet: Fig5
AP-TGFα release (%)
Gαq-12C
Log CNO (M)	NP/YH			YH/QR
Veh	0	0	0	0	0	0
-9	1.28	2.08	3.46	0.87	0.08	2.09
-8	19.31	17.65	25.04	17.71	14.75	23.88
-7	43.03	41.45	47.02	45.31	42.93	49.98
-6	46.27	46.76	50.13	47.96	47.81	54.52
-5	47.17	47.41	51.6	47.52	46.12	54.81
-4	47.22	46.63	50.51	48.87	45.4	54.5
Gαq-13C
Log CNO (M)	NP/YH			YH/QR
Veh	0	0	0	0	0	0
-9	1.15	1.6	2.22	1.46	1.34	2.01
-8	9.28	9.6	12.89	11.46	10.61	18.8
-7	26.5	28.47	34.98	31.92	33.76	46.78
-6	33.23	36.64	39.82	40.63	42.31	51.1
-5	32.9	37.16	41.85	41.51	43.54	50.97
-4	34.87	37.64	41.72	42.94	43.32	52.21
pEC50	NP/YH			YH/QR
Gαq-12C	7.874	7.796	7.988	7.837	7.775	7.906
Gαq-13C	7.513	7.671	7.564	7.523	7.802	7.534
Emax	NP/YH			YH/QR
Gαq-12C	47.24	47.14	50.92	48.21	46.75	54.94
Gαq-13C	37.47	41.22	34.1	43.44	51.43	42.49
LogRAi	NP/YH			YH/QR
Gαq-12C	1.118	1.27	1.178	1.09	1.245	1.129
Gαq-13C	1.231	1.205	1.224	1.306	1.432	1.289
Expression (%WT)	NP/YH			YH/QR
	78.32	85.01	81.07	59.38	61.46	59.58

## Sheet: Supplementary Fig1
Expression levels	empty vector			Gαq-12C			Gαq-13C			V/I			F/L			H/R			A/D			Q/H			E/D			D/Q			I/L			I/V			L/F			R/H			D/A			H/Q			D/E
α-tubulin	571066	393301	361170	335360	376440	360870	318792	381957	299941	331520	362964	315072	355719	374439	331714	375768	356236	382529	398641	373709	351509	403369	363329	370053	389323	354557	364747	394444	348396	390137	463073	362872	374461	379415	369939	338324	380289	371355	414435	387441	400426	421611	387088	403357	405017	374055	396363	414344	487826
Gαq chimeras	23747	47400	31297	301343	360016	335862	353589	326701	332941	264053	311638	318774	289360	282897	373859	259856	289504	374236	277501	431164	440854	264982	355424	433558	280478	385041	411211	277697	411834	376908	262853	230280	306681	253434	272946	401714	264785	303341	395252	273233	260419	433845	216960	213268	391807	297112	292901	424893	288946
(%Gαq-12C/α-tubulin)	4.42	10.54	8.74	100	100	100	123.56	89.19	119.59	88.61	89.48	108.88	90.46	78.47	121.32	76.84	84.53	105.11	77.33	121.14	135.01	72.95	102.31	126.02	80.05	113.84	121.26	78.21	124.13	103.77	62.97	65.47	87.9	74.2	76.56	127.82	77.36	85.03	102.39	78.35	67.3	110.51	62.21	54.29	103.88	88.3	76.77	110.14	65.71
Supplementary Figure 1
Uncropped membrane images																Uncropped membrane images with superimposition of marker images under illumination
[truncated: 11 more columns]
